# Supplementary material for: Deregulated Transcriptome as a Platform for Adrenal Huntington’s Disease-Related Pathology
Source: Int J Mol Sci. 2024 Feb 11;25(4):2176. doi: 10.3390/ijms25042176 (PMC10888552; doi:10.3390/ijms25042176)
Supplement: Supplementary file 1 [file ijms-25-02176-s001.zip]

Archive with 1 entries (1 files):
- ijms-2835922-supplementary.pdf
